# Supplementary material for: Pregnancy-related complications and perinatal outcomes following progesterone supplementation before 20 weeks of pregnancy in spontaneously achieved singleton pregnancies: a systematic review and meta-analysis
Source: Reprod Biol Endocrinol. 2021 Nov 4;19:165. doi: 10.1186/s12958-021-00846-6 (PMC8567546; doi:10.1186/s12958-021-00846-6)
Supplement: Supplementary file 2 — Additional file 2: Table S1. Characteristics of included studies and reasons for exclusion in study selection. [file 12958_2021_846_MOESM2_ESM.xlsx]

## Sheet: Sheet1
Table S1. Characteristics of included studies and reasons for exclusion in study selection
Study and year	Country	Sample size	Mean Age (years)	Timing of randomization	Type and duration of progestogen	Control	Inclusion criteria	Exclusion criteria	Outcomes
Pandian, 2009	Malaysia	191	Not stated	Within the 16th week	Oral dydrogesterone: 40 mg followed by 10 mg twice daily until the 16th week of pregnancy	No treatment	Women with threatened abortion, viable pregnancy confirmed with fetal cardiac activity, no systematic illness or fever and no loss of conception tissue	Women with recurrent miscarriage (> 3), heavy bleeding, cervical polyp, multiple gestation, empty sac > 26 mm	Placenta previa, PTB, LBW, perinatal mortality
Alimohamadi, 2013	Iran	160	30.1	Within the 20th week	Vaginal progesterone: 200 mg, twice a day for 1 week	Placebo	Pregnant women with threatened abortion before 20th week of pregnancy	Women with systemic diseases, maternal hypertension before or during pregnancy, cardiac disease, renal disease, genital tract anomalies, diabetes, uterine tenderness, congenital defects of the fetus, and those who had used a progestational drug during pregnancy, prior to being recruited into the study.	PTB, LBW, perinatal mortality
Kumar, 2014	India	360	25.2	Within the 12th week	Oral dydrogesterone: 20 mg daily until the 20th week of pregnancy	Placebo	Women with a current live pregnancy in the first trimester (preferably 2-8 weeks' gestation) after at least 3 idiopathic first-trimester pregnancy losses	Women with known cause of recurrent miscarriage and those who had taken an injection of hCG or hydroxyprogesterone	PTB, LBW, SGA
Yassaee, 2014	Iran	60	27	Within the 20th week	Vaginal progesterone: 400 mg, once per day until bleeding stopped within less than 1 week	No treatment	Pregnant women with threatened abortion before 20th week of pregnancy, and the presence of singleton pregnancy and detection of fetal heart activity.	Women were excluded if they had reaction to Cyclogest, repeated abortions, multiple gestation, absence of fetus or fetal heart tone, uterine anomaly or fetal anomaly	PTB
Coomarasamy, 2015	UK and Netherlands	836	32.7	before conception, reconfirmed after became pregnant	Vaginal progesterone: 400 mg twice daily given soon after receiving a positive pregnancy test (no later than 6 weeks of gestation) through 12 weeks of duration.	Placebo	Women with at least 3 unexplained miscarriages trying to actively conceive naturally	Unable to conceive after 1 year of being in trial, recognized thrombophilic condition, uterine anomalies, abnormal parental karyotype, or other identifiable cause of recurrent miscarriage.	Preeclampsia, PTB, SGA, perinatal mortality
Turgal, 2017	Turkey	83	28.7	Within the 9th week	Oral micronised progesterone: 400 mg daily for 4 weeks	Placebo	Women with threatened abortion and with presence singleton pregnancy and live embryo before 9 weeks of gestation	Non viable fetus, twin pregnancy, presence of subchorionic haematoma and history of hypertension, diabetes mellitus, severe hepatic disorders, uterine leiomyoma, congential uterine anomaly and recurrent pregnancy loss	PTB, SGA, perinatal mortality
Coomarasamy, 2019	UK	4153	30.5	Within the 12th week	Vaginal progesterone: 200 mg twice a day until the 16th week of pregnancy	Placebo	Pregnant women (16 to 39 years of age) with vaginal bleeding before 12th week of pregnancy, and the presence of an intrauterine gestational sac on ultrasonography.	Non viable fetus, ectopic pregnancy, presence of life-threatening bleeding, current or recent use of progesterone supplementation, had contraindications to progesterone therapy (i.e., a history of liver tumors; current genital or breast cancer, severe arterial disease, or acute porphyria; or a history during pregnancy of idiopathic jaundice, severe pruritus, or pemphigoid gestationis)	Preeclampsia, GDM, placenta previa, placental abruption, postpartum hemorrhage, PTB, SGA, LGA, perinatal mortality
Elgergawy, 2019	Egypt	190	24.9	Within the 20th week	Rectal progesterone: 400 mg daily for 3 weeks	Placebo	Women with threatened abortion diagnosed by history and ultrasound examination, singleton, viable fetus, gestational age < 20 weeks, with closed normal length cervix	Women with short cervix less than 2 cm, carrying twins, with dead fetus and open cervix more than 2 cm, history of cervical surgery	Placental abruption, PTB, SGA, perinatal mortality
Chan, 2021	China	406	31.1	Within the 12th week	Oral dydrogesterone: 40mg followed by 10 mg three times a day until 12 completed weeks of gestation or 1 week after the bleeding stopped	Placebo	Pregnant women (18 to 40 years of age) with vaginal bleeding between 5 and 12 completed weeks’ gestation, and the presence of an intrauterine gestational sac on ultrasonography	Presence of fever, presence of heavy vaginal bleeding or severe abdominal pain requiring surgical intervention, history of recurrent miscarriage, history of known parental chromosomal abnormalities, non viable fetus, use of hCG or progestogen for threatened miscarriage prior to recruitment, with current or suspected breast or genital cancers, hepatic disease or tumours.	Preeclampsia, GDM, placenta previa, placental abruption, PTB, LBW, perinatal mortality
Vincze, 2006	Exclusion criteria: No control group
Ghosh, 2014	Exclusion criteria: No control group
Abrar, 2017	Exclusion criteria: No control group
Siew, 2018	Exclusion criteria: No control group
Rodney, 1963	Exclusion criteria: No relevant outcomes
Arnold, 1965	Exclusion criteria: No relevant outcomes
Balasch, 1982	Exclusion criteria: No relevant outcomes
Gerhard, 1987	Exclusion criteria: No relevant outcomes
Palagiano, 2004	Exclusion criteria: No relevant outcomes
Omar, 2005	Exclusion criteria: No relevant outcomes
El-Zibdeh, 2005	Exclusion criteria: Quasi-randomized, controlled trials
El-Zibdeh, 2009	Exclusion criteria: Quasi-randomized, controlled trials
Swyer, 1953	Exclusion criteria: Timing and duration of progesterone supplementation not stated
Goldzieher, 1964	Exclusion criteria: Duration of progesterone supplementation not stated
Abbreviations: GDM, gestational diabetes mellitus; PTB, preterm birth; LBW, low birth weight; SGA, small for gestational age; LGA, large for gestational age.
